# Supplementary material for: Whole-Genome Thermodynamic Analysis Reduces siRNA Off-Target Effects
Source: PLoS One. 2013 Mar 6;8(3):e58326. doi: 10.1371/journal.pone.0058326 (PMC3590146; doi:10.1371/journal.pone.0058326)
Supplement: Table S1 — List of all siRNA sequences used in this paper. Included in the list are the siRNA sources, target genes, ID (if available), names, and sense and anti-sense strand sequences. (XLSX) [file pone.0058326.s002.xlsx]

## Sheet: Sheet1
source	target gene	siRNA #	siRNA name	strand	duplex sequence
self-designed siRNAs	IDH1	N/A	IDH1-G-direct	sense	GAGUUCAAGUUGAAACAAAUG
				anti-sense	UCCUCAAGUUCAACUUUGUUU
		N/A	IDH1-G-design	sense	GUGCAAUAAUGUAAGCUGAAU
				anti-sense	UUCACGUUAUUACAUUCGACU
		N/A	IDH1-B-direct	sense	GUGAUUUCUCAGAAAUUGAUA
				anti-sense	UACACUAAAGAGUCUUUAACU
		N/A	IDH1-B-design-2	sense	GGGUUAGCCCACAGAGCAAAG
				anti-sense	CUCCCAAUCGGGUGUCUCGUU
		N/A	IDH1-B-design-3	sense	AGAUAUAUGACAAGCAGUACA
				anti-sense	CCUCUAUAUACUGUUCGUCAU
	ITPR2	N/A	ITPR2-G-Direct	sense	CUUCUGAAUCGAUACUUUAAA
				anti-sense	AUGAAGACUUAGCUAUGAAAU
		N/A	ITPR2-G-Design	sense	GGAUGAACAAGGAAGUAAAGU
				anti-sense	UCCCUACUUGUUCCUUCAUUU
		N/A	ITPR2-B-Direct	sense	CAGAACAAAGGAAGAAUAAGC
				anti-sense	CUGUCUUGUUUCCUUCUUAUU
		N/A	ITPR2-B-Design	sense	UGACAUUGAUGAUGAAGAAGU
				anti-sense	CUACUGUAACUACUACUUCUU
	TRIM28	N/A	TRIM28-G-direct	sense	GCAAUUCAACAAGUUAACUGA
				anti-sense	UUCGUUAAGUUGUUCAAUUGA
		N/A	TRIM28-G-design	sense	ACAAGUUAACUGAGGACAAGG
				anti-sense	GUUGUUCAAUUGACUCCUGUU
		N/A	TRIM28-B-design-1	sense	ACUGAGGACUACAACCUUAUU
				anti-sense	GGUGACUCCUGAUGUUGGAAU
		N/A	TRIM28-B-design-2	sense	UGGAGGUGCAGGAAGGCUAUG
				anti-sense	GUACCUCCACGUCCUUCCGAU
commercial siRNAs (IDT)	IDH1	80314154	IDH1-1 (IDT)	sense	GGAGAUGAAAUGACACGAAUCAUdTdT
				anti-sense	UUCCUCUACUUUACUGUGCUUAGUAAA
		80314151	IDH1-2 (IDT)	sense	ACAGAGCAAAGCUUGAUAACAAUdAdA
				anti-sense	GGUGUCUCGUUUCGAACUAUUGUUAUU
		80314157	IDH1-3 (IDT)	sense	CCUGAGCUAAGAAGGAUAAUUGUdCdT
				anti-sense	AUGGACUCGAUUCUUCCUAUUAACAGA
	ITPR2	80314137	ITPR2-1 (IDT)	sense	CGAUUCCAAUAUAUGACAAGGGCdAdG
				anti-sense	GUGCUAAGGUUAUAUACUGUUCCCGUC
		80314140	ITPR2-2 (IDT)	sense	CGUAGAUAACUACAAGCAAAUCAdAdG
				anti-sense	CUGCAUCUAUUGAUGUUCGUUUAGUUC
		80314143	ITPR2-3 (IDT)	sense	AGCGAUGCAAGAAUAAGAUGUGGdCdG
				anti-sense	CUUCGCUACGUUCUUAUUCUACACCGC
	TRIM28	80314123	TRIM28-1 (IDT)	sense	AGUACACCAAGGACCAUACUGUGdCdG
				anti-sense	CUUCAUGUGGUUCCUGGUAUGACACGC
		80314126	TRIM28-2 (IDT)	sense	GGACUACAACCUUAUUGUUAUUGdAdA
				anti-sense	CUCCUGAUGUUGGAAUAACAAUAACUU
		80314129	TRIM28-3 (IDT)	sense	ACAAGUUAACUGAGGACAAGGCAdGdA
				anti-sense	GUUGUUCAAUUGACUCCUGUUCCGUCU
commercia siRNAs (Sigma)	IDH1	131030	IDH1-1 (Sigma)	sense	GUCACUACCGCAUGUACCAdTdT
		131031		anti-sense	dTdTCAGUGAUGGCGUACAUGGU
		131032	IDH1-2 (Sigma)	sense	GUAUAAUCAAGAUAAGUCAdTdT
		131033		anti-sense	dTdTCAUAUUAGUUCUAUUCAGU
		131034	IDH1-3 (Sigma)	sense	CUGUCUAAGGGUUGGCCUUdTdT
		131035		anti-sense	dTdTGACAGAUUCCCAACCGGAA
	ITPR2	1310118	ITPR2-1 (Sigma)	sense	GAGUCUAAUGGGAUUGAUAdTdT
		1310119		anti-sense	dTdTCUCAGAUUACCCUAACUAU
		1310120	ITPR2-2 (Sigma)	sense	GUAACAAUGAGUCCCGCAAdTdT
		1310121		anti-sense	dTdTCAUUGUUACUCAGGGCGUU
		1310122	ITPR2-3 (Sigma)	sense	GUGAAUACCUCACUCGAGAdTdT
		1310123		anti-sense	dTdTCACUUAUGGAGUGAGCUCU
	TRIM28	131024	TRIM28-1 (Sigma)	sense	GCUCUACUGGGCCAGCCAAdTdT
		131025		anti-sense	dTdTCGAGAUGACCCGGUCGGUU
		131026	TRIM28-2 (Sigma)	sense	GAGACCAAACCUGUGCUUAdTdT
		131027		anti-sense	dTdTCUCUGGUUUGGACACGAAU
		131028	TRIM28-3 (Sigma)	sense	CUGGUUAUGUGCAACCAGUdTdT
		131029		anti-sense	dTdTGACCAAUACACGUUGGUCA
