# Supplementary material for: Whole-Genome Thermodynamic Analysis Reduces siRNA Off-Target Effects
Source: PLoS One. 2013 Mar 6;8(3):e58326. doi: 10.1371/journal.pone.0058326 (PMC3590146; doi:10.1371/journal.pone.0058326)
Supplement: Table S3 — qPCR primer list. The specific transcripts that can be amplified by the primers are listed. (XLSX) [file pone.0058326.s004.xlsx]

## Sheet: Sheet1
Gene Name	Transcripts	Primer Name	Sequence
POLR2A		POLR2Afor	GGATCGGAAGCACATGACTGA
		POLR2Arev	CATCCATCTTGTCCACCACCTC
TBP	NM_001172085.1	TBPfor	CTCTCACAACTGCACCCTTGCC
	NM_003194.4	TBPrev	ATCAGTGCCGTGGTTCGTGG
RPLP0	NM_001002.3	PRLP0for	GCAGACAATGTGGGCTCCAAG
	NM_053275.3	PRLP0rev	TGTCCCTGATCTCAGTGAGGTCC
ITPR2		ITPR2for	TACCGAATGGACCTGGTGCTC
		ITPR2rev	ATCTGTGCAGTGTGGTTGGCA
IDH1		IDH1for	GCCACCAACGACCAAGTCAC
		IDH1rev	GCTTCTCTGAAGACCGTGCC
TRIM28		TRIM28for	GCCAGGTGTCTGACGTACAGAAG
		TRIM28rev	GAGTTAGTGCCAGGACGCTCTG
SYBU	NM_001099756.1	SYBUfor	GAGTGGAGGTGTGTATATGTGTGTG
		SYBUrev	TCTTAACTCCTGTCGGTTCCTTC
CEP97		CEP97for	GAGTTGTCTCCTCTTGTTCCTGTTG
		CEP97rev	GTCCTCATCCGTCTGTATGTCTTCC
OTOG		OTOGfor	TGTGTCCAGTCAGTGTCAGTGATTC
		OTOGrev	TCATCCTGCGTGTTGCCATTG
MAPK10	NM_138981.2	MAPK10for	CAGGAAGTGGATGGTTGATGAGTG
	NM_002753.3	MAPK10rev	CTGCGTGTACTGAATCTGACTGTG
	NM_138980.2
	NM_138982.2
ITPR1	NM_001099952.2	ITPR1for	GCTCAGGCAAGTTCTGGTCAAC
	NM_001168272.1	ITPR1rev	GAGTGCTGGATGGTGGTGTTG
	NM_002222.5
TTYH2	NM_032646.5	TTYH2for	GCTCTTGCTGGCATCTGCTAC
	NM_052869.1	TTYH2rev	GCTTGGTTCATGTACTCGGAGAC
UBE2R2	NM_001127891.1	UBE2R2for	CCACCTACCTTCAGATTCTTGACC
	NM_004530.4	UBE2R2rev	TCCTCACATTCTGAGTAGGATTCC
TPR		TPRfor	GTGAAGGAAGGTGTACAAGGTCC
		TPRrev	CAGACTCTCAACCTGAGCCACC
NCAPH		NCAPHfor	GCCATCCACCTAAGACAGCACAAC
		NCAPHrev	AGCATCTTCTCGTCAGCCACTTC
MMP2	NM_001127891.1	MMP2for	CGACCACAGCCAACTACGATG
	NM_004530.4	MMP2rev	GTGCCAAGGTCAATGTCAGGAGAG
MICAL3	NM_015241.2	MICAL3for	CCTGCGTCAAGCGTTCTCAAG
		MICAL3rev	CTCCACGGTATTCAGCCTCCAG
DNAJC6	NM_001256864.1	DNAJC6for	CTGGACAGTCAGGAGTGGAAGATG
	NM_001256865.1	DNAJC6rev	CACAGCAGGCGTACTAGAAGCATG
	NM_014787.3
EXT2	NM_000401.3	EXT2for	TCACCGCCATAGTCCTCACCTAC
	NM_001178083.1	EXT2rev	TTCCCGCCAGACCTCATAACC
	NM_207122.1
GGA1	NM_001001560.2	GGA1for	GCAACATCGTGTTCCAGTCAGC
	NM_001001561.2	GGA1rev	CCATCTCGTTGTAGGTCTGGTCAC
	NM_001172687.1
	NM_001172688.1
	NM_013365.4
SOGA1	NM_080627.2	SOGA1for	AGCACGGAGTCTGTCTGGAAAC
		SOGA1rev	TTGGAAGGAGAGTGGCGGATG
TSPAN7		TSPAN7for	CCTATGTGCTCATCGGAACTG
		TSPAN7rev	GCTCCTCTCATCATTGCCATTG
PDE4DIP	NM_001198832.1	PDE4DIPfor	GGTGATGCTACTGATGGCTCCT
	NM_014644.4	PDE4DIPrev	CCTTCTGCTGGTTGGCGTTC
	NM_001198834.2
