# Supplementary material for: Whole-Genome Thermodynamic Analysis Reduces siRNA Off-Target Effects
Source: PLoS One. 2013 Mar 6;8(3):e58326. doi: 10.1371/journal.pone.0058326 (PMC3590146; doi:10.1371/journal.pone.0058326)
Supplement: Table S4 — Picky, Mismatch and BLAST off-target screening comparison. The thermodynamically ranked Picky off-targets for each siRNA candidate are compared to their ranking based on mismatch count (the method adopted by siDirect; see spreadsheet “Mismatch comparison”) and to their ranking based on BLAST (the method adopted by siDesign; see spreadsheet “BLAST comparison”). For mismatch count based off-target prediction, it can be observed that a higher mismatch count does not always reflect the off-targeting tendency predicted by thermodynamics – either a stronger potential off-target can be overlooked because of a higher mismatch count (orange rows), or a weaker potential off-target can be overestimated, thus causing a good siRNA to be rejected, due to a lower mismatch count (the blue row). Generally, mismatch counts do not directly reflect off-targeting potentials (yellow rows). For BLAST based off-target prediction, the small variations in E-values do not reflect the large variations of off-target potential predicted by thermodynamics (orange rows). Some potential off-targets were missed by BLAST even at relaxed search parameters (pink rows). Generally, BLAST ranking does not reflect the thermodynamically predicted off-target potential (yellow or cyan rows). (XLS) [file pone.0058326.s005.xls]

## Sheet: Mismatch comparison
Csse#	Sequence	siRNA name	Gene name	Picky Tm	Td Score	Mismatches	Gaps	Remarks on siDirect output
1	TCAATTTCTGAGAAATCACAT	IDH1-B-direct	IDH1	44.65		0	0
	TCAATTTCTaAGAAATCACAT		SYBU	37.81	6.84	1	0	Not reported by siDirect due to unknown reason
	TttccTTCTGAGAAATCACAT		CEP97	35.09	9.56	4	0	Not reported by siDirect due to higher mismatches
2	ATAATTATATCAGAAACAGCA	Not selected	ITPR2	38.49		0	0
	GattggATATCAGAAACAGCC		UBL4A	31.72	6.77	5	0	Not reported by siDirect due to higher mismatches
	AagtgctTATCAGAAACAGCA		ZNF767	29.83	8.66	6	0	Not reported by siDirect due to higher mismatches
	AagtgctTATCAGAAACAGCT		ZNF767	29.77	8.72	6	0	Not reported by siDirect due to higher mismatches
3	ACTTTATTGGCATCATTGGCA	Not selected	ITPR2	47.85		0	0
	TtggTgTTGGCATCATTGGCT		ARFGAP2	41.17	6.68	4	0	Not reported by siDirect due to higher mismatches
	TtggTgTTGGCATCATTGGCT		ARFGAP2	41.17	6.68	4	0	Not reported by siDirect due to higher mismatches
	ACaTgcaTGGCATCATTGGCT		KALRN	39.24	8.61	4	0	Not reported by siDirect due to higher mismatches
4	TATAGATTTCTTTCATTTCCA	Not selected	ITPR2	40.35		0	0
	GtTAGATTTCTTTCATTTCCT		TTC21B	38.21	2.14	1	0	Reported by siDirect with 1 mismatch
	ATGAGATTTCTTTCATTTCCT		SPATA5	31.62	8.73	0	1	Not reported by siDirect probably due to a gap
5	TTATTCTTCCTTTGTTCTGTC	ITPR2-B-Direct	ITPR2	43.89		0	0
	ATAcTCTTCCTTTGTTCTGTT		UHRF1BP1L	38.07	5.82	1	0	Reported by siDirect with 1 mismatch
	ATAcTCTTCCTTTGTTCTGTT		UHRF1BP1L	38.07	5.82	1	0	Reported by siDirect with 1 mismatch
	TTcTgCTTCCTTTGTTCTGTC		ITPR1	37.67	6.22	2	0	Reported by siDirect with 2 mismatches
	TTcTgCTTCCTTTGTTCTGTC		ITPR1	37.67	6.22	2	0	Reported by siDirect with 2 mismatches
	TTcTgCTTCCTTTGTTCTGTC		ITPR1	37.67	6.22	2	0	Reported by siDirect with 2 mismatches
	TgcTgCTTCCTTTGTTCTGTT		DST	37.52	6.37	3	0	Reported by siDirect with 3 mismatches
	CctcaaTTCCTTTGTTCTGTT		RAB21	33.9	9.99	5	0	Not reported by siDirect due to higher mismatches
	ATATTtTTCCTTTGTTCTGTT		RAPGEF1	33.05	10.84	1	0	Reported by siDirect with 1 mismatch, however, when
								the Td score is ≥ 10, the off-target is considered safe
6	AATTTCTCCCAACAGTTTCTT	Not selected		47.98		0	0
	TtccTCTCCCAACAGTTTCTC		EGF	43.09	4.89	3	0	Reported by siDirect with 3 mismatches
	TtccTCTCCCAACAGTTTCTC		EGF	43.09	4.89	3	0	Reported by siDirect with 3 mismatches
	TtccTCTCCCAACAGTTTCTC		EGF	43.09	4.89	3	0	Reported by siDirect with 3 mismatches
	GcTTTCTCCCAACAGcTTCTG		CACNA1G	40.74	7.24	2	0	Reported by siDirect with 2 mismatches
	GcTTTCTCCCAACAGcTTCTG		CACNA1G	40.74	7.24	2	0	Reported by siDirect with 2 mismatches

## Sheet: BLAST comparison
Case#	Sequence	siRNA name	Gene name	Picky Tm	Td Score	BLAST ranking	Mismatches	Gaps	E-value	Remarks on BLAST output
1	TTGCTCTGTGGGCTAACCC	IDH1-B-design-2	IDH1	56.23		0	0	0	0.002
	GCTCTGTGGGCccACCC		OTOG	47.89	8.34	NA				Potential off-target not reported by BLAST
	GCTCTGTGGGCccACCC		OTOG	47.89	8.34	NA				Potential off-target not reported by BLAST
	GCTCTGTGGGCccACCC		OTOG	47.89	8.34	NA				Potential off-target not reported by BLAST
2	TACTGCTTGTCATATATCT	IDH1-B-design-3	IDH1	42.14		0	0	0	0.002
	ACTGCTTGTCATATATCT		MAPK10	41.58	0.56	1	0	0	0.007
	ACTGCTTGTCATATATCT		MAPK10	41.58	0.56	2	0	0	0.007
	ACTGCTTGTCATATATCT		MAPK10	41.58	0.56	4	0	0	0.007
	ACTGCTTGTCATATATCT		MAPK10	41.58	0.56	3	0	0	0.007
	CTGCTTGTCAcATATCT		RELL1	34.8	7.34	6	1	0	1.4	Significant Td score difference not reflected by BLAST sequential ranking
	TACTGCTTGTCATAT		SGCB	33.07	9.07	5	0	0	0.36	Significant Td score difference not reflected by BLAST sequential ranking
3	TATCACCCCAGTTCCTCCC	Not selected	IDH1	54.33		0	0	0	0.002
	TCACCCCAGcTCCTCCC		ROBO1	48.34	5.99	2	1	0	1.4
	TCACCCCAGcTCCTCCC		ROBO1	48.34	5.99	3	1	0	1.4
	CACCCCAGcTCCTCCC		TBKBP1	46.61	7.72	45	1	0	5.1	Higher potential off-target ranked lower by BLAST
	CACCCCcGTTCCTCCC		LOC100289230	45.71	8.62	51	1	0	5.1	Higher potential off-target ranked lower by BLAST
	ATCACCCCAGTTgCTCCC		GDPD1	45.01	9.32	1	1	0	0.36
4	AACACCACCACCTTCTTCA	Not selected	IDH1	52.12		0	0	0	0.002
	ACACCACCACCTTCTcCA		SEMA6B	45.57	6.55	29	0	0	0.36	Higher potential off-target ranked lower by BLAST
	CACCACCACCTTCTTC		MPI	45.38	6.74	1	0	0	0.095
	ACACCACCACCTTCTcCA		ITGAX	44.16	7.96	3	0	0	0.36
	ACCACCACCTTCTTC		TRIT1	42.21	9.91	28	0	0	0.36
5	TTCTTCATCATCAATGTCA	ITPR2-B-Design	ITPR2	43.36		0	0	0	0.002
	TTCTTCATCATCAcTGTCA		TPR	39.42	3.94	2	1	0	0.095
	TCTTCATCATCAcTGTCA		ARHGEF10L	39.01	4.35	14	1	0	0.36
	TCTTCATCATCAcTGTCA		ARHGEF10L	39.01	4.35	23	1	0	0.36	Higher potential off-target ranked lower by BLAST
	TCTTCATCATCAATGTC		UBE2R2	38.73	4.63	1	0	0	0.025
	TCTTCATCATCAcTGTCA		NCAPH	37.7	5.66	25	1	0	0.36	Higher potential off-target ranked lower by BLAST
	TCaTCATCATCAATGTCA		TTYH2	36.25	7.11	21	0	0	0.36	Higher potential off-target ranked lower by BLAST
	TCaTCATCATCAATGTCA		TTYH2	36.25	7.11	20	0	0	0.36	Higher potential off-target ranked lower by BLAST
	TTCTTCATCATCAgTGTCA		PNISR	35.82	7.54	6	1	0	0.095
	TTCTTCATCATCAgTGTCA		PNISR	35.82	7.54	7	1	0	0.095
	TCTTCATCATCAATGT		KIAA1598	35.63	7.73	8	0	0	0.095
	TCTTCATCATCAATGT		KIAA1598	35.63	7.73	9	0	0	0.095
	TCTTCATCATCAATGT		KIAA1598	35.63	7.73	5	0	0	0.095
	TCTTCATCATCAATGT		KIAA1598	35.63	7.73	11	0	0	0.095
	TCTTCATCATCAATGT		KIAA1598	35.63	7.73	10	0	0	0.095
	TCTTCATCATCcATGTCA		MYH16	34.99	8.37	22	1	0	0.36
	TTCTTCATCATCccTGTCA		RAD54L2	34.74	8.62	123	2	0	5.1
	TCTTCATCATCAcTGTC		STX1B	34.69	8.67	48	1	0	1.4
	TTCaTCATCATCAcTGTCA		SFSWAP	34.09	9.27	191	2	0	5.1
	TTCaTCATCATCAcTGTCA		SFSWAP	34.09	9.27	170	2	0	5.1
6	TATTCCTGATTTTCTTCTG	Not selected	ITPR2	42.24		0	0	0	0.002
	TTCCTGcTTTTCTTCTG		BAZ1B	36.79	5.45	36	1	0	1.4	Higher potential off-target ranked lower by BLAST
	CCTGATTTTCTTCTG		NFASC	35.98	6.26	4	0	0	0.36
	CCTGATTTTCTTCTG		NFASC	35.98	6.26	6	0	0	0.36
7	TAAGGTTGTAGTCCTCAGT	TRIM28-B-design-1	TRIM28	46.7		0	0	0	0.002
	GGTcGTAGTCCTCAGT		MMP2	38.44	8.26	4	1	0	5.1
	GGTcGTAGTCCTCAGT		MMP2	38.44	8.26	3	1	0	5.1
	AAGtTTGcAGTCCTCAGT		NFAT5	37.34	9.36	60	2	0	19	Higher potential off-target ranked lower by BLAST
	AAGtTTGcAGTCCTCAGT		NFAT5	37.34	9.36	61	2	0	19	Higher potential off-target ranked lower by BLAST
8	TAGCCTTCCTGCACCTCCA	TRIM28-B-design-2	TRIM28	55.66		0	0	0	0.002
	AGCCTcCCTGCACCTCC		DNAJC6	49.89	5.77	7	1	0	1.4
	AGCCTcCCTGCACCTCC		DNAJC6	49.89	5.77	6	1	0	1.4
	AGCCTcCCTGCACCTCC		DNAJC6	49.89	5.77	5	1	0	1.4
	GCCTTCCTGCACCTC		NOMO1	48.16	7.5	1	0	0	0.36	Lower potential off-target ranked higher by BLAST
	GCCTTCCTGCACCTC		NOMO1	48.16	7.5	2	0	0	0.36	Lower potential off-target ranked higher by BLAST
	GCCTTCCTGCACCTC		NOMO1	48.16	7.5	3	0	0	0.36	Lower potential off-target ranked higher by BLAST
	GCCTTCCTGCACCTC		NOMO1	48.16	7.5	4	0	0	0.36	Lower potential off-target ranked higher by BLAST
	AGCCTgCCcGCACCTCCA		MICAL3	47.04	8.62	172	2	0	19
9	TCTGCCTTGTCCTCAGTTA	Not selected	TRIM28	50.16		0	0	0	0.002
	TCTGCCTTGcCCcCAGTT		NUDT21	41.91	8.25	234	2	0	19	Higher potential off-target ranked lower by BLAST
	TCTGCCTTGTCCTC		COX7A1	41.01	9.15	6	0	0	1.4
	CTGCCTTGTCCTCA		ZBTB32	40.99	9.17	4	0	0	1.4
	GCCTTGTCCTCAGT		E2F2	40.98	9.18	2	0	0	1.4
	GCCTTGTCCTCAGT		HOXA11	40.98	9.18	5	0	0	1.4
	TCTGCCTTGTCCTC		GLDC	40.29	9.87	1	0	0	1.4
